# Supplementary material for: Objective measurements of skinfold thickness with a caliper show a significant relationship to total body fat percentage in dogs
Source: Front Vet Sci. 2025 Sep 12;12:1656855. doi: 10.3389/fvets.2025.1656855 (PMC12463608; doi:10.3389/fvets.2025.1656855)
Supplement: Supplementary file 2 [file Table_2.xlsx]

## Sheet: Calliper Raw data
Dog ID	Observer (1/2)	Skinfold thickness dorsal neck					Skinfold thickness axillar rib					Skinfold thickness lumbar back
		Skinfold hight (cm)	Subjective skinfold thickness (mm)	Objective skinfold thickness (mm)			Skinfold hight (cm)	Subjective skinfold thickness (mm)	Objective skinfold thickness (mm)			Skinfold hight (cm)	Subjective skinfold thickness (mm)	Objective skinfold thickness (mm)
				r1	r2	r3			r1	r2	r3			r1	r2	r3
1	1	4	7	9	10.4	8.8	2.5	5	4.6	4.8	4.8	3.5	7	6.6	6.4	7
2	1	3.5	5	6	5.9	6.5	2	5	4.4	4.6	4.9	3	5	5	5.2	5.1
3	1	3	5	5.2	4.8	4.7	2	3	4.1	4.2	4.4	3	5	6.4	6	5.8
4	1	4	7	10	10.6	11	2.5	6	8.4	8.4	8.5	3.5	7	10.2	10.2	10.2
5	1	4	10	12	12.2	12	3	15	10.8	10.4	11.6	2.5	15	14.3	13.3	12.8
7	1	3	6	5.6	5.6	6.6	2.5	5	4.1	3.8	4	3	6	5.8	6.4	5.9
9	1	4	6	6.2	6.2	6.6	2.5	6	5.9	5.8	6	4.5	8	6	6.6	6.8
10	1	4	8	7.6	7.4	7.2	3	8	5.4	6	6.4	4	9	8.3	8.2	8.4
11	1	3	13	10.2	10.2	11	2.5	9	9.8	9.6	10.6	3.5	15	14	13.4	13.6
12	1	4	8	7.6	8	7.8	3	5	5	5.2	5.3	3	7	6	6	5.8
13	1	4.5	7	6.6	6.6	6.4	2	6	3.6	4	3.8	3.5	6	4.6	4.8	4.6
14	1	4	5	5.2	4.6	5	2.5	5	5.2	6	5.2	3	6	6.6	6.5	6.2
15	1	3.5	4	3.9	3.6	3.7	2.5	4	3.8	4.2	4	3	6	4.4	4.8	4.7
16	1	3.5	15	15.8	15.8	15.6	2.5	18	15.2	15.8	15.2	3.5	15	10.2	10	11
18	1	3	4	4.1	4.3	4.4	2	4	5.1	4.9	5	3	6	5.1	5.4	5.4
19	1	3	10	9.8	9.5	9.1	2	5	7.6	8.4	8.6	2.5	8	6.6	6.7	6.6
20	1	3	5	5.6	5.5	5.5	3	7	7	6.9	6.9	3	6	6	6	5.9
21	1	4	15	18	18.2	18.4	4	13	14.6	13.4	13.8	3.5	18	17.4	18	17.2
23	1	3.5	15	15.4	16.2	16.4	2	9	8	7.9	8.2	2	10	12	11.6	10.9
24	1	2.5	2	3	2.9	2.4	2.5	1.5	1.8	2	2	2.5	2	2.3	2	2.2
25	1	3	9	8.6	9.4	9.8	2.5	8	6	6.1	6.5	2.5	7	7.1	7.4	7.1
1	2	4.5	8	8.4	8.2	9.2	3.5	8	5.4	5.3	5.5	3.5	8	6.8	6.8	6.8
2	2	4.5	5	6.4	6.6	6.8	3.5	3	4.5	4.9	4.6	4	5	5	5.7	6.1
3	2	4	5	5.6	5.4	5.3	2.5	5	5	5	5	4	5	5.6	6	6.2
4	2	4	8	8.8	9	8.8	3.5	10	8.4	8.4	8.5	4	10	11.2	10.2	10.2
5	2	4	11	12.4	13.4	13	3.5	13	11	11.4	10.6	4	13	13.2	13	13
6	2	4	5	7.3	7.4	7.8	2.5	8	8.2	9	9	3.5	5	8.4	8.5	8.4
7	2	4	5	5.8	5.6	6.8	3	4	4.4	3.4	4	4	5	5.6	5.8	5.4
9	2	3.5	5	6.6	6.5	6.5	3.5	5	5.2	5.1	5	4	8	6.3	6.2	6.2
10	2	4	5	7.5	7	7.3	2	4	5	5.1	5.1	4	8	7.6	7.8	7.3
11	2	4	8	10.4	10.6	9.8	2.5	7	8.2	9	8.6	3.5	10	11.2	11	11
12	2	3.5	7	7.8	7.9	8	2.5	4	4.3	4.3	4.6	3.5	4	6.3	6.1	6.1
13	2	2.5	6	7.4	6.6	7.2	2.5	3	2.7	3.4	3.1	3	5	4.6	5.2	5.3
14	2	4	5	5.3	5.3	5.4	2.5	6	6	5.3	6.2	3.5	5	6.3	6.5	6.5
15	2	4	4	3.8	4.4	4.1	2	4	3.8	4.1	3.5	4	6	4.4	4.8	4.7
16	2	4	12	15.6	14.9	14.6	3.5	15	15.1	15.6	15.7	3.5	9	9.7	9.7	9.8
17	2	3	4	5	4.4	4.2	2	3	3.2	3	3	3	3	4	3.4	3.2
18	2	3.5	4	4.2	4.6	4.6	2.5	3	3	3.2	3.4	3.5	5	4.8	4.8	4.7
19	2	4	10	9	9.1	9.2	2	5	5.6	5.7	4.6	3	7	6.4	6.5	6.4
20	2	4	5	4.8	5	4.8	2.5	5	5.2	4.3	4.3	4	4	5.5	5.2	5.4
21	2	4	15	17	17.2	16.8	4	15	13.6	14.3	14.2	4	15	16	15.6	14.9
23	2	4	12	18.2	17.4	19.4	2	8	9.4	9.4	9	3.5	8	14.8	14.7	13.9
24	2	2.5	2	2.4	2.6	2.8	2.5	1	1.5	1.5	1.6	2.5	1	2.3	2.3	2.5
25	2	3.5	7	7.7	7.3	7.2	2.5	3	3.5	3.5	3.3	3	5	6.4	6.2	6.5
